# Supplementary material for: Recurrence Rates and Its Associated Factors after Early Spinal Instrumentation for Pyogenic Spondylodiscitis: A Nationwide Cohort Study of 2148 Patients
Source: J Clin Med. 2022 Jun 11;11(12):3356. doi: 10.3390/jcm11123356 (PMC9225581; doi:10.3390/jcm11123356)
Supplement: Supplementary file 1 [file jcm-11-03356-s001.zip]

Archive with 1 entries (1 files):
- jcm-1726672-supplementary.pdf
